# Supplementary material for: Predicting risk of metastases and recurrence in soft-tissue sarcomas via Radiomics and Formal Methods
Source: JAMIA Open. 2023 Apr 12;6(2):ooad025. doi: 10.1093/jamiaopen/ooad025 (PMC10097456; doi:10.1093/jamiaopen/ooad025)
Supplement: ooad025_Supplementary_Data [file ooad025_supplementary_data.zip]

Archive with 2 entries (2 files):
- DBinformation.pdf
- MRIAcquisition.pdf
